# Supplementary material for: Thermomechanical Properties of Virgin and Recycled Polypropylene—High-Density Polyethylene Blends
Source: Polymers (Basel). 2023 Oct 24;15(21):4200. doi: 10.3390/polym15214200 (PMC10647352; doi:10.3390/polym15214200)
Supplement: Supplementary file 1 [file polymers-15-04200-s001.zip]

Archive with 1 entries (1 files):
- polymers-2615102-supplementary.pdf
